# Supplementary material for: Comprehensive comparative morphology and developmental staging of final instar larvae toward metamorphosis in the insect order Odonata
Source: Sci Rep. 2021 Mar 4;11:5164. doi: 10.1038/s41598-021-84639-2 (PMC7970851; doi:10.1038/s41598-021-84639-2)
Supplement: Supplementary file 7 — Supplementary Table S1. [file 41598_2021_84639_MOESM7_ESM.xlsx]

## Sheet: Table S1
	Family	Species	Start photographing (yyyy-mm-dd)	Ecdysis to F-1 (yyyy-mm-dd)	F-1 duration	F-1 Photos	Ecdysis to F-0 (yyyy-mm-dd)	F-0 duration	Stage 1	Stage 2	Stage 3	F-0 photos	Ventral photos	Adult emergence (yyyy-mm-dd)	Sex	Collection (yyyy-mm-dd)	Location	Collecter
1-1	Lestidae	Lestes sponsa	2019-05-18	2019-05-22	11	11	2019-06-02	15	8	5	2	15		2019-06-17	Female	2019-04-16	Tsukuba, Ibaraki	Genta Okude & Ryo Futahashi
2-1	Lestidae	Lestes temporalis	2017-06-09				2017-06-09	22	17	3	2	21		2017-07-01	No data	2017-06-06	Tsukuba, Ibaraki	Genta Okude & Ryo Futahashi
2-2	Lestidae	Lestes temporalis	2017-06-10				2017-06-10	21	16	3	2	21		2017-07-01	No data	2017-06-06	Tsukuba, Ibaraki	Genta Okude & Ryo Futahashi
2-3	Lestidae	Lestes temporalis	2017-06-10				2017-06-10	21	15	4	2	21		2017-07-01	No data	2017-06-06	Tsukuba, Ibaraki	Genta Okude & Ryo Futahashi
2-4	Lestidae	Lestes temporalis	2017-06-10				2017-06-10	21	15	4	2	21		2017-07-01	No data	2017-06-06	Tsukuba, Ibaraki	Genta Okude & Ryo Futahashi
2-5	Lestidae	Lestes temporalis	2017-06-11	2017-06-11	17	17	2017-06-28	11	4	4	3	11		2017-07-09	Female	2017-06-16	Tsukuba, Ibaraki	Genta Okude & Ryo Futahashi
3-1	Calopterygidae	Mnais costalis	2019-03-02					16	(*1)	11	2	16		2019-05-18	Male	2019-03-02	Tsukuba, Ibaraki	Genta Okude & Ryo Futahashi
3-2	Calopterygidae	Mnais costalis	2019-03-06					17	(*1)	10	2	17		2019-05-23	Female	2019-03-06	Tsukuba, Ibaraki	Genta Okude & Ryo Futahashi
3-3	Calopterygidae	Mnais costalis	2019-03-06					28	(*1)	10	3	28		2019-04-03	Female	2019-03-06	Tsukuba, Ibaraki	Genta Okude & Ryo Futahashi
3-4	Calopterygidae	Mnais costalis	2019-03-06					16	(*1)	(*2)	(*2)	16		2019-03-22	Female	2019-03-06	Tsukuba, Ibaraki	Genta Okude & Ryo Futahashi
3-5	Calopterygidae	Mnais costalis	2019-03-20					22	(*1)	9	2	22		2019-04-11	Male	2019-03-19	Hitachiomiya, Ibaraki	Genta Okude & Ryo Futahashi
3-6	Calopterygidae	Mnais costalis	2019-03-20					23	(*1)	8	3	23		2019-04-12	Female	2019-03-19	Hitachiomiya, Ibaraki	Genta Okude & Ryo Futahashi
4-1	Calopterygidae	Calopteryx japonica	2019-04-04				2019-04-04	36	24	9	3	36		2019-05-10	Female	2019-03-19	Hitachiomiya, Ibaraki	Genta Okude & Ryo Futahashi
5-1	(family status uncertain)	Rhipidolestes hiraoi	2020-02-28					34	(*1)			34			Male	2020-02-24	Shimanto, Kochi	Sae Nomura
5-2	(family status uncertain)	Rhipidolestes hiraoi	2020-04-11					15	(*1)	(*1)	4	15		2020-04-26	Male	2020-04-09	Mihara, Kochi	Mitsutoshi Sugimura
5-3	(family status uncertain)	Rhipidolestes hiraoi	2020-04-11					13	(*1)	(*1)	3	13		2020-04-24	Male	2020-04-09	Mihara, Kochi	Mitsutoshi Sugimura
6-1	Platycnemididae	Pseudocopera annulata	2017-11-21				2017-11-21	38	26	9	3	37		2017-12-29	Female	2017-10-30	Kitahiroshima, Hiroshima	Akira Ozono
6-2	Platycnemididae	Pseudocopera annulata	2019-05-27				2019-05-27	26	18	7	1	26		2019-06-22	Male	2019-05-26	Ebetsu, Hokkaido	Genta Okude & Jun Okude
6-3	Platycnemididae	Pseudocopera annulata	2019-05-29					34	(*1)	9	2	34		2019-07-02	Male	2019-05-26	Ebetsu, Hokkaido	Genta Okude & Jun Okude
6-4	Platycnemididae	Pseudocopera annulata	2019-06-06				2019-06-06	22	13	7	2	22		2019-06-28	Female	2019-05-26	Ebetsu, Hokkaido	Genta Okude & Jun Okude
7-1	Coenagrionidae	Paracercion calamorum	2017-09-13	2017-09-13	9	9	2017-09-22	16	7	7	2	16		2017-10-08	Female	2017-08-20	Ikeda. Hokkaido	Genta Okude & Jun Okude
7-2	Coenagrionidae	Paracercion calamorum	2017-09-05	2017-09-05	14	14	2017-09-19	16	8	6	2	16		2017-10-05	Female	2017-08-20	Ikeda. Hokkaido	Genta Okude & Jun Okude
7-3	Coenagrionidae	Paracercion calamorum	2017-09-06	2017-09-06	10	10	2017-09-16	21	12	7	2	21		2017-10-07	Female	2017-08-20	Ikeda. Hokkaido	Genta Okude & Jun Okude
7-4	Coenagrionidae	Paracercion calamorum	2017-09-08	2017-09-09	8	8	2017-09-17	17	9	7	1	17		2017-10-04	Female	2017-08-20	Ikeda. Hokkaido	Genta Okude & Jun Okude
7-5	Coenagrionidae	Paracercion calamorum	2017-09-24				2017-09-24	14	6	6	2	14		2017-10-08	Male	2017-08-20	Ikeda. Hokkaido	Genta Okude & Jun Okude
7-6	Coenagrionidae	Paracercion calamorum	2019-05-30				2019-05-30	17	8	7	2	17		2019-06-16	Female	2019-05-26	Sapporo, Hokkaido	Genta Okude & Jun Okude
7-7	Coenagrionidae	Paracercion calamorum	2019-06-02				2019-06-02	15	6	6	3	15		2019-06-17	Female	2019-05-26	Sapporo, Hokkaido	Genta Okude & Jun Okude
8-1	Coenagrionidae	Paracercion hieroglyphicum	2019-05-30				2019-05-30	17	8	7	2	17		2019-06-16	Female	2019-05-26	Sapporo, Hokkaido	Genta Okude & Jun Okude
8-2	Coenagrionidae	Paracercion hieroglyphicum	2019-06-01				2019-06-01	15	8	6	1	15		2019-06-16	Female	2019-05-26	Sapporo, Hokkaido	Genta Okude & Jun Okude
8-3	Coenagrionidae	Paracercion hieroglyphicum	2019-06-01				2019-06-01	18	11	5	2	18		2019-06-19	Female	2019-05-26	Sapporo, Hokkaido	Genta Okude & Jun Okude
9-1	Coenagrionidae	Paracercion sieboldii	2017-11-08	2017-11-08	13	13	2017-11-21	17	8	7	2	17		2017-12-08	Male	2017-10-30	Kitahiroshima, Hiroshima	Akira Ozono
9-2	Coenagrionidae	Paracercion sieboldii	2019-05-30					22	(*1)	7	3	22		2019-06-21	Female	2019-05-26	Ebetsu, Hokkaido	Genta Okude & Jun Okude
9-3	Coenagrionidae	Paracercion sieboldii	2019-06-06				2019-06-06	25	15	7	3	25		2019-07-01	Female	2019-05-26	Ebetsu, Hokkaido	Genta Okude & Jun Okude
10-1	Coenagrionidae	Paracercion melanotum	2020-03-22				2020-03-22	13	6	5	2	13	9	2020-04-04	Female	2020-03-09	Tsukuba, Ibaraki	Genta Okude & Ryo Futahashi
10-2	Coenagrionidae	Paracercion melanotum	2020-03-21				2020-03-21	13	5	6	2	13	8	2020-04-03	Female	2020-03-09	Tsukuba, Ibaraki	Genta Okude & Ryo Futahashi
11-1	Coenagrionidae	Agriocnemis pygmaea	2018-11-23				2018-11-23	23	12	8	3	23		2018-12-16	Male	2018-11-05	Taketomi, Okinawa	Bin Hirota
12-1	Coenagrionidae	Mortonagrion selenion	2017-06-20					9	(*1)	5	1	9		2017-06-29	No data	2017-06-20	Kitaibaraki, Ibaraki	Genta Okude & Ryo Futahashi
13-1	Coenagrionidae	Enallagma circulatum	2017-10-31	2017-10-31	9	8	2017-11-09	16	9	6	1	16		2017-11-25	Female	2017-10-12	Nakashibetsu, Hokkaido	Hiroyuki Koga
13-2	Coenagrionidae	Enallagma circulatum	2019-05-29				2019-05-29	19	11	6	2	19		2019-06-17	Male	2019-05-26	Ebetsu, Hokkaido	Genta Okude & Jun Okude
13-3	Coenagrionidae	Enallagma circulatum	2019-05-29				2019-05-29	17	9	6	2	17		2019-06-15	Female	2019-05-26	Ebetsu, Hokkaido	Genta Okude & Jun Okude
13-4	Coenagrionidae	Enallagma circulatum	2019-05-29				2019-05-29	16	8	6	2	16		2019-06-14	Female	2019-05-26	Ebetsu, Hokkaido	Genta Okude & Jun Okude
13-5	Coenagrionidae	Enallagma circulatum	2019-05-30				2019-05-30	18	10	7	1	18		2019-06-17	Male	2019-05-26	Ebetsu, Hokkaido	Genta Okude & Jun Okude
14-1	Coenagrionidae	Ischnura senegalensis	2019-11-16				2019-11-16	22	12	7	3	22	22	2019-12-08	Male	2019-08-01	Tsukuba, Ibaraki	Genta Okude & Ryo Futahashi
14-2	Coenagrionidae	Ischnura senegalensis	2019-11-16				2019-11-16	18	9	6	3	18	18	2019-12-04	Female	2019-08-01	Tsukuba, Ibaraki	Genta Okude & Ryo Futahashi
15-1	Coenagrionidae	Ischnura asiatica	2019-03-11				2019-03-11	18	9	7	2	18		2019-03-29	Female	2019-03-06	Tsukuba, Ibaraki	Genta Okude & Ryo Futahashi
15-2	Coenagrionidae	Ischnura asiatica	2019-03-11				2019-03-11	18	9	7	2	18		2019-03-29	Female	2019-03-06	Tsukuba, Ibaraki	Genta Okude & Ryo Futahashi
15-3	Coenagrionidae	Ischnura asiatica	2019-06-19					7	(*1)	5	1	7		2019-06-26	Male	2019-06-19	Tsukuba, Ibaraki	Genta Okude & Ryo Futahashi
16-1	Epiophlebiidae	Epiophlebia superstes	2020-02-04					9	(*1)	(*2)	(*2)	9		2020-02-13	Male	2020-02-04	Hitachiomiya, Ibaraki	Genta Okude & Ryo Futahashi
16-2	Epiophlebiidae	Epiophlebia superstes	2020-02-04					10	(*1)	(*2)	(*2)	10		2020-02-14	Female	2020-02-04	Hitachiomiya, Ibaraki	Genta Okude & Ryo Futahashi
17-1	Aeshnidae	Boyeria maclachlani	2019-04-20				2019-04-20	42	29	10	3	42		2019-06-01	Female	2019-03-19	Hitachiomiya, Ibaraki	Genta Okude & Ryo Futahashi
17-2	Aeshnidae	Boyeria maclachlani	2019-04-20				2019-04-20	42	29	9	4	42		2019-06-01	Male	2019-03-19	Hitachiomiya, Ibaraki	Genta Okude & Ryo Futahashi
18-1	Aeshnidae	Planaeschna milnei	2018-02-12					16	(*1)	10	5	16		2018-02-28	Female	2017-10-28	Wajima, Ishikawa	Ryo Futahashi & Hiroyuki Futahashi
18-2	Aeshnidae	Planaeschna milnei	2018-01-04				2018-01-04	58	42	11	5	58		2018-03-03	Male	2017-10-28	Wajima, Ishikawa	Ryo Futahashi & Hiroyuki Futahashi
18-3	Aeshnidae	Planaeschna milnei	2018-01-09				2018-01-09	54	37	12	5	53		2018-03-04	Male	2017-10-28	Wajima, Ishikawa	Ryo Futahashi & Hiroyuki Futahashi
19-1	Aeshnidae	Gynacantha japonica	2017-06-09				2017-06-09	19	11	6	2	19		2017-06-28	No data	2017-06-06	Tsukuba, Ibaraki	Genta Okude & Ryo Futahashi
19-2	Aeshnidae	Gynacantha japonica	2017-06-16				2017-06-16	21	12	6	3	21		2017-07-07	Male	2017-06-06	Tsukuba, Ibaraki	Genta Okude & Ryo Futahashi
19-3	Aeshnidae	Gynacantha japonica	2019-06-03	2019-06-03	15	15	2019-06-18								Male	2019-05-30	Tsukuba, Ibaraki	Genta Okude & Ryo Futahashi
19-4	Aeshnidae	Gynacantha japonica	2019-06-14				2019-06-14	25	14	8	3	25		2019-07-09	Female	2019-05-30	Tsukuba, Ibaraki	Genta Okude & Ryo Futahashi
19-5	Aeshnidae	Gynacantha japonica	2019-06-17				2019-06-17	34	22	7	5	34		2019-07-21	Male	2019-05-30	Tsukuba, Ibaraki	Genta Okude & Ryo Futahashi
20-1	Aeshnidae	Aeshna crenata	2019-05-29				2019-05-29	79	66	9	4	79		2018-08-16	Male	2019-05-26	Ebetsu, Hokkaido	Genta Okude & Jun Okude
20-2	Aeshnidae	Aeshna crenata	2019-06-04				2019-06-04	45	34	8	3	45		2019-07-19	Female	2019-05-26	Ebetsu, Hokkaido	Genta Okude & Jun Okude
20-3	Aeshnidae	Aeshna crenata	2019-06-09				2019-06-09	29	17	9	3	29		2019-07-08	Male	2019-05-26	Ebetsu, Hokkaido	Genta Okude & Jun Okude
20-4	Aeshnidae	Aeshna crenata	2019-06-10				2019-06-09	24	14	8	2	24		2019-07-03	Male	2019-05-26	Ebetsu, Hokkaido	Genta Okude & Jun Okude
21-1	Aeshnidae	Aeshna juncea	2019-05-29				2019-05-29	26	16	8	2	26		2019-06-24	Female	2019-05-25	Sapporo, Hokkaido	Genta Okude & Jun Okude
22-1	Aeshnidae	Anax ephippiger	2020-01-30	2020-01-30	11	11	2020-02-10								Female	2019-11-05	Hamamatsu, Shizuoka	Akira Kotabe
22-2	Aeshnidae	Anax ephippiger	2020-01-30	2020-01-31	11	11	2020-02-11								Male	2019-11-05	Hamamatsu, Shizuoka	Akira Kotabe
22-3	Aeshnidae	Anax ephippiger	2020-01-31	2020-01-31	18	18	2020-02-18								Male	2019-11-05	Hamamatsu, Shizuoka	Akira Kotabe
22-4	Aeshnidae	Anax ephippiger	2020-02-02	2020-02-02	11	10	2020-02-13	26	14	8	4	26	26	2020-03-10	Female	2019-11-05	Hamamatsu, Shizuoka	Akira Kotabe
22-5	Aeshnidae	Anax ephippiger	2020-02-01				2020-02-01	22	11	7	4	22	21	2020-02-23	Female	2019-11-05	Hamamatsu, Shizuoka	Akira Kotabe
22-6	Aeshnidae	Anax ephippiger	2020-02-02				2020-02-02	22	11	7	4	22	22	2020-02-24	Female	2019-11-05	Hamamatsu, Shizuoka	Akira Kotabe
22-7	Aeshnidae	Anax ephippiger	2020-02-03				2020-02-03	21	10	8	3	21	21	2020-02-24	Female	2019-11-05	Hamamatsu, Shizuoka	Akira Kotabe
22-8	Aeshnidae	Anax ephippiger	2020-02-02				2020-02-02	21	9	7	5	21	21	2020-02-23	Male	2019-11-05	Hamamatsu, Shizuoka	Akira Kotabe
23-1	Aeshnidae	Anax parthenope	2019-05-18	2019-05-18	15	14	2019-06-02	36	26	7	3	36		2019-07-08	Male	2019-05-15	Tsukuba, Ibaraki	Genta Okude & Ryo Futahashi
24-1	Aeshnidae	Anax nigrofasciatus	2018-09-19	2018-09-19	20	20	2018-10-09	34	20	10	4	33		2018-11-12	Male	2018-08-15	Tsukuba, Ibaraki	Genta Okude & Ryo Futahashi
25-1	Gomphidae	Sieboldius albardae	2018-04-20					34	(*1)	12	6	34		2018-05-24	Male	2018-04-11	Tsukuba, Ibaraki	Genta Okude & Ryo Futahashi
25-2	Gomphidae	Sieboldius albardae	2019-03-04					57	(*1)	13	8	57		2019-05-01	Male	2019-03-02	Tsukuba, Ibaraki	Genta Okude & Ryo Futahashi
25-3	Gomphidae	Sieboldius albardae	2019-03-04					50	(*1)	14	7	50		2019-04-23	Male	2019-03-02	Tsukuba, Ibaraki	Genta Okude & Ryo Futahashi
26-1	Gomphidae	Melligomphus viridicostus	2019-05-02					37	(*1)	12	6	37		2019-06-08	Male	2019-05-01	Chofu, Tokyo	Tomohito Noda
26-2	Gomphidae	Melligomphus viridicostus	2019-05-02					38	(*1)	13	5	38		2019-06-09	Male	2019-05-01	Chofu, Tokyo	Tomohito Noda
26-3	Gomphidae	Melligomphus viridicostus	2019-05-02					36	(*1)	12	5	36		2019-06-07	Male	2019-05-01	Chofu, Tokyo	Tomohito Noda
27-1	Gomphidae	Nihonogomphus viridis	2018-03-05					15	(*1)	9	3	15		2018-03-20	Male	2018-03-04	Tsukuba, Ibaraki	Genta Okude & Ryo Futahashi
28-1	Gomphidae	Davidius nanus	2019-03-04					17	(*1)	10	2	17		2019-03-21	Female	2019-03-02	Tsukuba, Ibaraki	Genta Okude & Ryo Futahashi
28-2	Gomphidae	Davidius nanus	2019-03-04					23	(*1)	8	4	23		2019-03-27	Male	2019-03-02	Tsukuba, Ibaraki	Genta Okude & Ryo Futahashi
28-3	Gomphidae	Davidius nanus	2019-03-04					16	(*1)	9	3	16		2019-03-20	Female	2019-03-02	Tsukuba, Ibaraki	Genta Okude & Ryo Futahashi
28-4	Gomphidae	Davidius nanus	2019-03-04					19	(*1)	11	3	19		2019-03-23	Female	2019-03-02	Tsukuba, Ibaraki	Genta Okude & Ryo Futahashi
28-5	Gomphidae	Davidius nanus	2019-03-16					19	(*1)	10	3	19		2019-04-04	Male	2019-03-06	Tsukuba, Ibaraki	Genta Okude & Ryo Futahashi
29-1	Gomphidae	Sinogomphus flavolimbatus	2019-04-04				2019-04-04	36	24	(*2)	(*2)	36		2019-05-10	Male	2019-03-19	Hitachiomiya, Ibaraki	Genta Okude & Ryo Futahashi
29-2	Gomphidae	Sinogomphus flavolimbatus	2019-04-07				2019-04-07	35	25	(*2)	(*2)	35		2019-05-12	Female	2019-03-19	Hitachiomiya, Ibaraki	Genta Okude & Ryo Futahashi
30-1	Gomphidae	Stylogomphus suzukii	2019-03-20					35	(*1)	9	2	35		2019-04-24	Male	2019-03-19	Hitachiomiya, Ibaraki	Genta Okude & Ryo Futahashi
30-2	Gomphidae	Stylogomphus suzukii	2019-03-20					45	(*1)	8	6	45		2019-05-04	Female	2019-03-19	Hitachiomiya, Ibaraki	Genta Okude & Ryo Futahashi
30-3	Gomphidae	Stylogomphus suzukii	2019-03-20					43	(*1)	10	6	43		2019-05-02	Female	2019-03-19	Hitachiomiya, Ibaraki	Genta Okude & Ryo Futahashi
30-4	Gomphidae	Stylogomphus suzukii	2019-03-20					35	(*1)	9	4	35		2019-04-24	Female	2019-03-19	Hitachiomiya, Ibaraki	Genta Okude & Ryo Futahashi
31-1	Gomphidae	Asiagomphus melaenops	2018-03-23					15	(*1)	9	5	15		2018-04-07	Female	2018-03-16	Tsukuba, Ibaraki	Genta Okude & Ryo Futahashi
31-2	Gomphidae	Asiagomphus melaenops	2018-03-23					20	(*1)	12	5	20		2018-04-12	Male	2018-03-16	Tsukuba, Ibaraki	Genta Okude & Ryo Futahashi
31-3	Gomphidae	Asiagomphus melaenops	2018-03-24					13	(*1)	7	5	13		2018-04-06	Female	2018-03-16	Tsukuba, Ibaraki	Genta Okude & Ryo Futahashi
31-4	Gomphidae	Asiagomphus melaenops	2018-04-10					14	(*1)	11	2	14		2018-04-24	Female	2018-03-16	Tsukuba, Ibaraki	Genta Okude & Ryo Futahashi
32-1	Petaluridae	Tanypteryx pryeri	2020-02-24					17	(*1)	10	3	16	15	2020-03-12	Male	2020-02-23	Fuchu, Toyama	Naoki Futahashi & Ryo Futahashi
32-2	Petaluridae	Tanypteryx pryeri	2020-02-26					16	(*1)	9	3	16	16	2020-03-13	Female	2020-02-23	Fuchu, Toyama	Naoki Futahashi & Ryo Futahashi
32-3	Petaluridae	Tanypteryx pryeri	2020-03-09					16	(*1)	9	4	16	15	2020-03-25	Male	2020-03-05	Kosai, Shizuoka	Motoharu Fukui
32-4	Petaluridae	Tanypteryx pryeri	2020-03-08					14	(*1)	9	3	14		2020-03-23	Female	2020-03-05	Kosai, Shizuoka	Motoharu Fukui
33-1	Chlorogomphidae	Chlorogomphus brunneus	2020-02-28					46	(*1)	18	6	46	11	2020-04-14	Male	2020-02-13	Shimanto, Kochi	Sae Nomura
34-1	Cordulegastridae	Anotogaster sieboldii	2018-04-20					39	(*1)	18	3	39		2018-05-29	Male	2018-04-11	Tsukuba, Ibaraki	Genta Okude & Ryo Futahashi
34-2	Cordulegastridae	Anotogaster sieboldii	2019-03-05					62	(*1)	22	4	62		2019-05-06	Male	2019-03-02	Tsukuba, Ibaraki	Genta Okude & Ryo Futahashi
34-3	Cordulegastridae	Anotogaster sieboldii	2019-03-08					70	(*1)	19	4	70		2019-05-17	Female	2019-03-06	Tsukuba, Ibaraki	Genta Okude & Ryo Futahashi
34-4	Cordulegastridae	Anotogaster sieboldii	2019-05-08					34	(*1)	13	4	34		2019-06-11	Female	2019-03-19	Hitachiomiya, Ibaraki	Genta Okude & Ryo Futahashi
35-1	Macromiidae	Macromia daimoji	2018-03-05					62	(*1)	22	5	61		2018-05-06	Female	2018-03-04	Tsukuba, Ibaraki	Genta Okude & Ryo Futahashi
35-2	Macromiidae	Macromia daimoji	2018-03-05					118	(*1)	14	6	118		2018-07-01	Female	2018-03-04	Tsukuba, Ibaraki	Genta Okude & Ryo Futahashi
35-3	Macromiidae	Macromia daimoji	2018-04-18					81	60	14	7	81		2018-07-08	Female	2018-03-16	Tsukuba, Ibaraki	Genta Okude & Ryo Futahashi
36-1	Corduliidae	Epitheca bimaculata	2020-02-11					7	(*1)	(*1)	3	7		2020-02-18	Female	2019-05-26	Sapporo, Hokkaido	Genta Okude & Jun Okude
37-1	Corduliidae	Somatochlora uchidai	2019-05-30					11	(*1)	(*1)	3	11		2019-06-10	Male	2019-05-25	Sapporo, Hokkaido	Genta Okude & Jun Okude
37-2	Corduliidae	Somatochlora uchidai	2019-05-27					12	(*1)	8	2	12		2019-06-08	Female	2019-05-25	Sapporo, Hokkaido	Genta Okude & Jun Okude
37-3	Corduliidae	Somatochlora uchidai	2019-05-27					25	(*1)	9	2	25		2019-06-21	Male	2019-05-25	Sapporo, Hokkaido	Genta Okude & Jun Okude
37-4	Corduliidae	Somatochlora uchidai	2019-05-27					28	(*1)	8	3	28		2019-06-24	Male	2019-05-25	Sapporo, Hokkaido	Genta Okude & Jun Okude
37-5	Corduliidae	Somatochlora uchidai	2019-05-29				2019-05-29	30	17	10	3	30		2019-06-28	Male	2019-05-25	Sapporo, Hokkaido	Genta Okude & Jun Okude
37-6	Corduliidae	Somatochlora uchidai	2019-05-29					20	(*1)	9	3	20		2019-06-18	Female	2019-05-25	Sapporo, Hokkaido	Genta Okude & Jun Okude
38-1	Libellulidae	Rhyothemis fuliginosa	2018-05-02				2018-05-02	53	38	11	4	53		2018-06-24	Male	2018-04-27	Tsukuba, Ibaraki	Genta Okude & Ryo Futahashi
38-2	Libellulidae	Rhyothemis fuliginosa	2018-05-02				2018-05-02	52	37	11	4	52		2018-06-23	Female	2018-04-27	Tsukuba, Ibaraki	Genta Okude & Ryo Futahashi
38-3	Libellulidae	Rhyothemis fuliginosa	2018-05-03				2018-05-03	53	38	12	3	53		2018-06-25	Male	2018-04-27	Tsukuba, Ibaraki	Genta Okude & Ryo Futahashi
38-4	Libellulidae	Rhyothemis fuliginosa	2018-05-04				2018-05-04	55	40	11	4	55		2018-06-28	Female	2018-04-27	Tsukuba, Ibaraki	Genta Okude & Ryo Futahashi
38-5	Libellulidae	Rhyothemis fuliginosa	2018-05-06				2018-05-06	51	36	11	4	51		2018-06-26	Female	2018-04-27	Tsukuba, Ibaraki	Genta Okude & Ryo Futahashi
38-6	Libellulidae	Rhyothemis fuliginosa	2018-05-09				2018-05-09	61	48	9	3	59		2018-07-09	Male	2018-04-27	Tsukuba, Ibaraki	Genta Okude & Ryo Futahashi
38-7	Libellulidae	Rhyothemis fuliginosa	2018-06-13				2018-06-13	61	48	10	3	61		2018-08-13	Female	2018-05-29	Tsukuba, Ibaraki	Genta Okude & Ryo Futahashi
39-1	Libellulidae	Sympetrum darwinianum	2017-06-28				2017-06-28	19	9	7	3	19		2017-07-17	Male	2017-06-16	Tsukuba, Ibaraki	Genta Okude & Ryo Futahashi
39-2	Libellulidae	Sympetrum darwinianum	2017-06-27				2017-06-27	18	10	7	1	18		2017-07-15	Male	2017-06-06	Tsukuba, Ibaraki	Genta Okude & Ryo Futahashi
39-3	Libellulidae	Sympetrum darwinianum	2020-02-13				2020-02-13	22	9	10	3	22	14	2020-03-06	Male	2019-09-25	Tsukuba, Ibaraki	Ryo Futahashi
40-1	Libellulidae	Sympetrum maculatum	2020-10-02					9	(*1)	(*1)	2	9	9	2020-10-11	Male	2019-10-26	Nanao, Ishikawa	Hiroyuki Futahashi
40-2	Libellulidae	Sympetrum maculatum	2020-10-02					17	(*1)	10	2	17	17	2020-10-19	Female	2019-10-26	Nanao, Ishikawa	Hiroyuki Futahashi
40-3	Libellulidae	Sympetrum maculatum	2020-10-02					20	(*1)	10	2	20	20	2020-10-22	Female	2019-10-26	Nanao, Ishikawa	Hiroyuki Futahashi
40-4	Libellulidae	Sympetrum maculatum	2020-10-02					11	(*1)	6	2	11	11	2020-10-13	Male	2019-10-26	Nanao, Ishikawa	Hiroyuki Futahashi
41-1	Libellulidae	Sympetrum infuscatum	2018-06-01				2018-06-01	26	14	8	4	26		2018-06-27	Female	2018-05-29	Tsukuba, Ibaraki	Genta Okude & Ryo Futahashi
41-2	Libellulidae	Sympetrum infuscatum	2018-06-01				2018-06-01	23	12	9	2	23		2018-06-24	Male	2018-05-29	Tsukuba, Ibaraki	Genta Okude & Ryo Futahashi
41-3	Libellulidae	Sympetrum infuscatum	2018-06-01				2018-06-01	25	13	9	3	23		2018-06-26	Female	2018-05-29	Tsukuba, Ibaraki	Genta Okude & Ryo Futahashi
42-1	Libellulidae	Sympetrum frequens	2019-06-11				2019-06-11	20	9	9	2	20		2019-07-01	Female	2019-05-29	Tsukuba, Ibaraki	Genta Okude & Ryo Futahashi
43-1	Libellulidae	Sympetrum kunckeli	2017-06-29				2017-06-29	19	11	6	2	19		2017-07-18	Male	2017-06-06	Tsukuba, Ibaraki	Genta Okude & Ryo Futahashi
43-2	Libellulidae	Sympetrum kunckeli	2019-06-10				2019-06-10	27	14	10	3	27		2019-07-07	Female	2019-05-29	Tsukuba, Ibaraki	Genta Okude & Ryo Futahashi
43-3	Libellulidae	Sympetrum kunckeli	2019-06-11				2019-06-11	26	16	8	2	26		2019-07-07	Female	2019-05-29	Tsukuba, Ibaraki	Genta Okude & Ryo Futahashi
44-1	Libellulidae	Sympetrum uniforme	2017-06-21	2017-06-21	13	13	2017-07-04	24	16	6	2	24		2017-07-28	Male	2017-06-17	Matsuyama, Ehime	Akira Ozono
44-2	Libellulidae	Sympetrum uniforme	2017-06-21	2017-06-21	17	17	2017-07-08	22	14	7	1	22		2017-07-30	Male	2017-06-17	Matsuyama, Ehime	Akira Ozono
44-3	Libellulidae	Sympetrum uniforme	2017-06-30	2017-06-30	12	12	2017-07-12	21	12	7	2	21		2017-08-02	Female	2017-06-17	Matsuyama, Ehime	Akira Ozono
45-1	Libellulidae	Pseudothemis zonata	2018-05-01				2018-05-01	54	36	14	4	54		2018-06-24	Female	2018-04-27	Tsukuba, Ibaraki	Genta Okude & Ryo Futahashi
45-2	Libellulidae	Pseudothemis zonata	2018-05-02				2018-05-02	57	41	11	5	57		2018-06-28	Male	2018-04-27	Tsukuba, Ibaraki	Genta Okude & Ryo Futahashi
45-3	Libellulidae	Pseudothemis zonata	2018-05-03				2018-05-03	53	38	11	4	53		2018-06-25	Female	2018-04-27	Tsukuba, Ibaraki	Genta Okude & Ryo Futahashi
45-4	Libellulidae	Pseudothemis zonata	2018-05-06				2018-05-06	46	30	10	6	46		2018-06-21	Female	2018-04-27	Tsukuba, Ibaraki	Genta Okude & Ryo Futahashi
46-1	Libellulidae	Deielia phaon	2019-05-19				2019-05-19	46	31	12	3	46		2019-07-04	Female	2019-05-15	Tsukuba, Ibaraki	Genta Okude & Ryo Futahashi
47-1	Libellulidae	Acisoma panorpoides	2018-11-16				2018-11-16	52	34	14	4	52		2019-01-07	Female	2018-11-05	Taketomi, Okinawa	Bin Hirota
48-1	Libellulidae	Crocothemis servlia	2017-10-11				2017-10-11	29	18	8	3	27		2017-11-09	Female	2017-09-07	Tsukuba, Ibaraki	Genta Okude & Ryo Futahashi
48-2	Libellulidae	Crocothemis servlia	2018-04-30				2018-04-30	46	35	8	3	46		2018-06-15	Male	2018-04-27	Tsukuba, Ibaraki	Genta Okude & Ryo Futahashi
48-3	Libellulidae	Crocothemis servlia	2019-04-07	2019-04-07	17	16	2019-04-24								Male	2019-04-01	Tsukuba, Ibaraki	Genta Okude & Ryo Futahashi
48-4	Libellulidae	Crocothemis servlia	2019-04-15				2019-04-15	32	21	10	1	32		2019-05-17	Female	2019-04-05	Tsukuba, Ibaraki	Genta Okude & Ryo Futahashi
48-5	Libellulidae	Crocothemis servlia	2019-05-31				2019-05-31	27	17	7	3	27		2019-06-27	Male	2019-05-26	Sapporo, Hokkaido	Genta Okude & Jun Okude
48-6	Libellulidae	Crocothemis servlia	2019-06-03				2019-06-03	32	18	10	4	32		2019-07-05	Male	2019-05-26	Sapporo, Hokkaido	Genta Okude & Jun Okude
49-1	Libellulidae	Orthetrum albistylum	2018-08-20	2018-08-20	17	17	2018-09-06	44	28	12	4	44		2018-10-20	Female	2018-08-14	Tsukuba, Ibaraki	Genta Okude & Ryo Futahashi
49-2	Libellulidae	Orthetrum albistylum	2018-08-23	2018-08-23	13	13	2018-09-05								Female	2018-08-14	Tsukuba, Ibaraki	Genta Okude & Ryo Futahashi
49-3	Libellulidae	Orthetrum albistylum	2019-03-24				2019-03-24	41	25	13	3	41		2019-05-04	Male	2019-03-06	Tsukuba, Ibaraki	Genta Okude & Ryo Futahashi
49-4	Libellulidae	Orthetrum albistylum	2019-04-10				2019-04-10	35	18	13	4	35		2019-05-15	Female	2019-04-05	Tsukuba, Ibaraki	Genta Okude & Ryo Futahashi
49-5	Libellulidae	Orthetrum albistylum	2019-05-15				2019-05-15	39	25	10	4	39		2019-06-23	Male	2019-05-08	Tsukuba, Ibaraki	Genta Okude & Ryo Futahashi
49-6	Libellulidae	Orthetrum albistylum	2019-05-17				2019-05-17	41	26	11	4	41		2019-06-27	Male	2019-05-08	Tsukuba, Ibaraki	Genta Okude & Ryo Futahashi
49-7	Libellulidae	Orthetrum albistylum	2019-05-17	2019-05-17	26	26	2019-06-12								Male	2019-05-08	Tsukuba, Ibaraki	Genta Okude & Ryo Futahashi
